# Supplementary material for: Quasi-Freeform Metasurfaces for Wide-Angle Beam Deflecting and Splitting
Source: Nanomaterials (Basel). 2023 Mar 24;13(7):1156. doi: 10.3390/nano13071156 (PMC10097112; doi:10.3390/nano13071156)
Supplement: Supplementary file 1 [file nanomaterials-13-01156-s001.zip]

Archive with 1 entries (1 files):
- nanomaterials-2274456-supplementary.pdf
